# Supplementary material for: A semiparametric quantile regression rank score test for zero-inflated data
Source: Biometrics. 2025 May 5;81(2):ujaf050. doi: 10.1093/biomtc/ujaf050 (PMC12050976; doi:10.1093/biomtc/ujaf050)
Supplement: ujaf050_Supplemental_Files — Web Appendices, tables, figures, and code referenced in Sections 2, 3, and 4 are available with this paper at the Biometrics website on Oxford Academic. [file ujaf050_supplemental_files.zip]

Archive with 2 entries (2 files):
- ZIQ-SIR- code.zip
- ZIQSIR-sup.pdf
